# Supplementary material for: Behaviour and Movement Activity of Stallions and Geldings in Group Housing
Source: Vet Sci. 2026 Jul 7;13(7):660. doi: 10.3390/vetsci13070660 (PMC13417708; doi:10.3390/vetsci13070660)
Supplement: Supplementary file 1 [file vetsci-13-00660-s001.zip]

Archive with 1 entries (1 files):
- vetsci-4393614-supplementary.pdf
